# Supplementary material for: Alterations in Adhesion Molecules, Pro-Inflammatory Cytokines and Cell-Derived Microparticles Contribute to Intima-Media Thickness and Symptoms in Postmenopausal Women
Source: PLoS One. 2015 May 19;10(5):e0120990. doi: 10.1371/journal.pone.0120990 (PMC4438064; doi:10.1371/journal.pone.0120990)
Supplement: S1 Dataset — shows the individual data for every women in the study, including anthropometric data, gynecological history, symptoms, hormones, IMT measurement, and vascular damage and inflammation markers. (XLS) [file pone.0120990.s001.xls]

## Sheet: Hoja1
					Gynecological history			Symptoms			Biochemical data						Hormones						MONOCYTES							LYMPHOCYTES						NEUTROPHILS							ELISAs
No. Women	Age	Height	Weight	BMI	Time since menopause (yr)	Age at menarche (yr)	Number of parity	Hot Flashes	Depressive mood	Anxiety	GLUCOSE	total-Cholesterol	HDL	LDL	VLDL	Triglycerides	FSH	Estradiol	AMH	Morning cortisol	Evening cortisol	IMT	%CD11b	%CD11c	CD11b	CD11c	membrane TNF-a	Nitric oxide	LPS-induced NO	%CD62L	%ICAM1	%PSGL1	CD62L	ICAM-1	PSGL-1	%CD62L	%IL-8R	%CD11B	CD62L	IL-8R	CD11b	ROS	sICAM-1	sVCAM-1	sSelectin-E	sSelectin-P	CXCL8	IL-1b	IL-6
1	54	1.7	74	25.61	4	12	3	0	0	0	95.7	192.4	69.6	84.8	38	190.1	113.5	4	8.4			0.8	86.1	96	3143	2784	468	380	280	49.1	83.6	89.6	277	1967	8910	77.1	99.6	99.1	339	3712		2.97	216.9	391.11	43.69	38.51	3.5	45.69	0.61
2	58	1.52	51.8	22.42	13	10	2	0	0	2	103	168	56.9	87.4	23.7	118.5	83.1	4				0.425	64.9	99	2880	4871	361	280		64.4	91.7	93	292	1650	15024	99.3	95.4	99.7	3512	830	7407	1.34	272.99	537.3	52.4	30.75	3.5	33.45	1.97
3	58	1.65	72	26.45	2	11	2	0	5	7	88.3	198.1	71	108.9	18.2	91.2	69.5	4	0.9			0.35	48.2	99	2011	3028	401	1370	280	84.2	89	87.8	379	2056	2520	99.2	99.8	99.7	2715	1726	8951	1.55	251.37	645.89	40.12	24.32	3.5	32.14	1.87
4	44	1.6	96	37.5	3	12	4	0	8	10	89.5	184.3	66.5	80.8	37	185.1	76.9	4		1	1.5	0.35	67.7	100	751	7212	388	110	150	52.2	49	91.4	2306	631	11422	98.5	99.4	99.9	2902	4770	1309	0.98	255.13	567.76	71.12	0.5	3.5	46.82	1.18
5	51	1.64	72.3	26.88	3	15	4	0	8	3	96.5	188.4	62.4	100.7	25.3	126.7	90.7	4	0.6			0.35	97.9	93.8	1406	1548	333	206.35	209.05	72.6	53	84.9	2213	1120	7901	98	98	99.7	2119	1545	1096	1.24	346.44	1132.94	62.04	0.5	3.5	32.97	4.42
6	49	1.6	102.6	40.1	1	11	8	0	17	17	91.3	163.7	58.8	81.3	23.6	118.3	69.5	4	1.6	1	1		98.8	99.7	1248	1248	485	81.58	107.97	65.3	83.1	93.4	3126	1380	15181	86.4	93.5	85.5	810	852	791	1.3	289.5	652.44	64.1	64.1	3.5	38.96	2.7
7	58	1.53	64	27.34	5	13	7	0	6	4	85.5	192.8	64.6	108.8	19.4	97.2	12.5	6.8	0.6	1.8	3.7		91.6	99.9	867	6596		149.99	135.9	55	85.4	88.5	2980	1983	10898	97.1	68.3	97.9	1762	485	854	1.2	245.79	420.09	65.2	37.68	3.5	51.66	0.72
8	55	1.42	56	27.77	1	13	5	0	8	13	92.1	174.8	58.8	84.7	31.3	156.6	57.4	4	2.6	2.8	3.4		71.4	98.9	397	1849		242.88	171.56	56.1	71.6	94.1	3300	1462	17322	81.1	66.6	51.2	938	657	408	3.09	329.95	1331.33	76.27	85.94	3.5	25.87	1.49
9	56	1.47	57.7	26.7	15	15	4	0	0	4	93.7	224	56.3	135.5	32.2	161.4	92.8	4	3.5			0.325	70.5	98.8	369	2258	623	157.98	133	70.2	53.2	95.9	3096	1289	13588	95.2	88.8	14.5	1377	459	319	1.3	276.1	901.47	0.01	116.87	3.5	40.5	1.17
10	59	1.69	98	34.31	12	15	5	0	9	2	90.5	218.3	58.2	104.3	55.8	279.3	71.8	4	3.5			0.425	64.1	91.3	315	1138	610	106.42	124.75	45.5	64.3	92	2837	1142	8570	96.5	87.9	65.4	1265	511	388	1.2	316.65	1229.13	51.53	31.18	3.5	23.71	1.27
11	55	1.46	83.8	39.31	7	12	6	0	2	5	98.3	198.6	56.9	110	31.7	158.6	72.9	4				0.3	71.9	99.7	465	2778	451	183.02	118.19	54	62.9	96.6	2996	1001	24098	69.2	25.7	34.3	736	357	381	1.8	408.1	807.44	0.01	140.13	53.3	61.42	1.63
12	56	1.53	119.8	51.18	10	14	9	0	10	12	91.3	153.5	62	70.1	21.4	107	20	22.7					96.8	99.3	1028	1808	364	74.68	74.68	64	82		3906	1970		97	91	87.1	1499	527	528	1.18	437.34	1551.45	69.28	116.87	3.5	40.8	3.74
13	48	1.49	87	39.19	3	14	8	0	5	6	95.2	151.3	55	61.5	34.8	174	18.9	72.7	0.37				61.7	98.7	494	1988	389	164.11	165.88	67.8	62.4	98.9	4124	1237	17930	92.1	76.3	86.1	796	480	468	3.84	0.96	0.6	32.14	54.86	3.5	45.96	5.29
14	49	1.5	81.7	36.31	2	12	5	0	9	5	97.2	155.5	55	71	29.5	147.8	74.2	4	3.9	1.09	2.11	0.55	56.5	98.5	358	3824	393	207.02	367.84	74.3	73.5	97.3	3561	1376	20703	98.4	97.7	74.8	1961	899	413	1.62	325.12	768.58	54.66	205.35	3.5	13.73	0.32
15	57	1.46	52.3	23.2	22	9	2	0	6	3	91.2	274.2	63	165	46.2	231.2	166.8	4	6				94.3	99.3	924	2890	465	167.02	163.87	63.1	77.4	98.4	4106	1339	20355	96.1	97.8	84.3	2124	1879	400	4.2	334.27	973.55	54.83	47.51	3.5	1	1.82
16	54	1.56	74.5	30.61	1	12	2	0	1	0	102.5	176.1	55.7	90	30.4	152.2	96	4	1.7				82.2	99.6	764	3919	902	1948.15	1465.76	59.1	76.5	98.3	1896	1246	21485	96.1	93.8	80.7	914	620	495	1.14	231.23	450.27	79.3	182.28	3.5	1	0.42
17	56	1.66	70.8	25.69	3	13	4	0	0	1	89.1	219.4	57.4	141.4	20.6	103.4	104.4	4	3.3	1.1	1.57	0.55	69.4	97.3	787	2175	1376	116.82	209.74	59	70.1	98.1	1464	1219	25744	92.3	94.3	94.7	2576	1229	952	1.21	268.34	1043.43	42.78	0.5	3.5	1	3.41
18	43	1.52	90	38.95	7	12	3	0	3	7	112	191.8	53.8	104.8	33.2	166.3	6.5					0.45	68	97.1	2148	2027	2204	1502.41	886.95	59.6	72.7	94.7	2007	1378	17897	91.4	98.4	94.5	1254	1742	908	1.32	220.94	981.58	0	140.13	3.5	1	8.33
19	55	1.46	56.7	26.6	3	11	5	1	4	7	89.5	232	56.9	130.5	44.6	223.4	47.9	11.4		1.2	1.8		79.6	99.2	1346	3092	437	153.08	252.52	48.8	57	90.3	2523	910	8547	98.2	98.8	98.9	3182	3937	1178	1.15	488.71	1012.74	50.46	117.96	3.5	27.91	1.43
20	50	1.5	73	32.44	5	11	6	1	10	10	106.5	209.7	52.1	68.5	89.1	445.8	156.9	4		1.7	2.1		90	99.3	844	1808	325	355.71	425.79	51	74	89.9	3243	1167	12223	98.7	99.2	97	2757	3029	883	0.99	101.62	592.24	0	100.45	3.5	22.07	6.38
21	52	1.57	86	34.89	6	15	8	1	3	5	92.9	225.1	57.2	124	43.9	219.5	121.1	4				0.325	80	98.6	770	1964	365	172.68	190.32	40.8	77.7	95	2691	1059	13644	93	95.1	68.3	1375	627	549	1.04	193.8	738.46	58.63	0.5	3.5	22.5	0.04
22	53	1.47	75.6	34.99	1.5	13	1	1	7	14	105.6	224.7	58.5	126.6	39.6	198.3	92.5	4	5.2	1.1	1.82	0.375	71.8	97.7	635	1299	445	156.35	192.37	65.9	70.5	97.5	2747	1107	22150	95.4	99.2	89.7	1305	1885	482	1.3	233.06	504.58	45.82	78.32	3.5	39.28	0.76
23	52	1.56	55	22.6	3	12	4	1	3	1	90.9	167.6	66.5	77.3	23.8	119.2	78.5	8.2	1.6	0.94	8.87	0.325	91.7	93.9	958	1332	361	205.03	76.36	70.4	70.9	98.5	3435	1266	22796	97.1	98.5	67.2	1596	1274	376	3.14	277.21	892.25	62.57	82.9	3.5	41.76	1.6
24	63	1.43	56.3	27.53	12	13	9	1	1	15	89.3	213.2	56.9	63.9	92.4	462.4	39.3	4	3.4			0.4	89.9	100	735	2394	439	257.96	190.57	62.4	59.3	96.3	2299	1302	17493	93.6	98.8	77.4	1337	1348	426	3.29	348.7	719.81	69.94	117.96	3.5	46.86	0.58
25	55	1.58	66.6	26.68	5	12	2	1	3	3	91.6	204.8	59.1	108.4	37.3	186.7	73.6	4	2.1			0.375	58.7	95.5	411	1922	491	104.7	101.37	73.8	83.6	96.8	4326	1159	14851	97.9	90.6	67.3	1396	535	482	1.11	701.2	818.26	76.89	100.45	3.5	1	5.07
26	52	1.56	68.5	28.15	2	15	4	1	6	6	113.8	160.7	60.2	81.5	19	95.2	121.2	4	2.9			0.35	73.2	99.6	463	3357	549	96.68	156.99	72.7	73.3	96.9	3491	1361	20919	85.5	98.7	97.9	940	1462	1869	3.91	249.27	594.34	62.94	34.98	3.5	13.28	1.16
27	53	1.48	60	27.39	3	12	3	1	10	14	112.3	169.1	53.6	81.3	34.2	171.3	70.1	4	1.4			0.375	75.5	77	2589	973	100	29.5	77.84	59.3	61.8	94.9	2633	1210	19198	96.2	98	96.4	1666	1362	1597	1.25	318.48	583.63	58.36	46.7	3.5	15.86	0.44
28	52	1.41	58.8	29.58	2	14	4	1	10	14	82.2	161.4	56.1	82	23.3	116.5	77	4	0.37	1.03	0.8		88.1	99.8	799	3839	711	1587.95	1323.24	60.9	71.7	94.1	3093	1535	11273	93.3	78	97	1245	483	573	1.11	341.81	645.56	77.06	134.68	3.5	1	2.83
29	42	1.54	64.3	27.11	1	14	8	1	10	16	83.3	130.2	55.4	47.2	27.6	138.3	6.5	25.7		0.96	1.71	0.625	86.2	98.3	1640	2811		2131.52	3362.69	80.1	68.1	98	2576	854	20147	89	68.8	91.8	1051	707	964	1.21	229.38	887.04	79.16	0.5	3.5	1	0.65
30	56	1.53	49.4	21.1	9	14	3	1	12	12	101.6	262.8	66.6	157.5	38.7	193.9	180.5	4				0.45	68.1	86.7	1455	1500	5594	808.37	963.93	29.8	31.6	92.4	1943	1307	15150	90.7	61	71.2	1219	800	876	1.17	230.39	882.33	57.39	0.5	3.5	1	2.01
31	55	1.62	56.5	21.53	4	13	1	2	1	3	91.5	165.6	75.7	73.6	16.3	81.9	155.8	4	4			0.35	51.5	100	1322	5582	418	280	180	63.3	96.3	86.3	273	2667	4844	99.3	98.9	99.7	3064	929	7969	3.08	265.42	326.45	34.6	65.13	3.5	40.27	1.27
32	53	1.65	68	24.98	4	13	3	2	11	16	80.3	165.7	62.2	78.7	24.8	124.3	96.7	4		3.5	2.8	0.3	96	100	1015	6263	428	180	70	73.4	53	96.1	2408	735	10591	99.5	99.9	99.8	4285	5276	1844	1.13	230.44	378.91	40.98	0.5	3.5	46.17	0.55
33	50	1.5	67	29.78	5	11	0	2	9	9	98.6	176.7	60.3	73.7	42.7	213.7	140	4	2.4	4.5	3.6	0.35	99	100	847	8535	319	83.45	161.05	57.5	51	93.7	2751	949	10746	99.7	99.8	99.6	4073	4459	1887	1.06	346.19	434.43	66.24	0.5	3.5	39.59	2.7
34	51	1.5	67.5	30	5	13	0	2	3	12	91.8	205.7	53.1	117	35.6	178.2	53.9	4		2.3	3.6	0.725	97.9	99.8	819	3410	277	172.37	145.86	81.9	79.3	86.8	4469	1040	8412	95.6	98.2	97.2	3970	3172	1343	3.32	245.16	1089.48	0	0.5	3.5	42.19	2.34
35	55	1.58	65.5	26.24	2	12	2	2	2	3	100.4	212.8	55.3	119.4	38.1	190.8	128.7	4	0.37	2.6	3.3	0.375	79	97.7	430	2178	295	78.84	91.76	78.5	74.1	94.2	2548	820	10922	99.2	99.7	99.1	2512	2802	1063	1.41	306.45	705.94	76.91	76.6	3.5	36.83	1.97
36	46	1.59	66	26.1	1	15	2	2	3	13	94	202.2	61.1	116.5	24.6	123.2	142.8	5.9	0.37	3	2.9		94.1	98.8	812	3825	587	111.7	113.48	47.1	84.6	92.9	2728	1032	10614	95.1	96.2	99.4	980	821	1116	1.09	279.11	1109.44	64.45	115.06	3.5	54.06	0.79
37	56	1.62	62.2	23.7	3	12	3	2	11	14	122.7	212.3	58.8	109.9	43.6	218.4	71	4	3.9			0.325	85.4	97.2	1092	1996	891	116.35	134.97	66.1	79.7	95.2	2996	1084	12380	94.3	96.3	98.9	1290	757	872	1.48	277.73	753.24	49.22	47.51	3.5	50.9	1.68
38	61	1.6	55	21.48	11	15	5	2	10	7	107	246.3	70	133	43.3	216.7	113.1	0.7	3.1			0.35	81	99.5	641	2516	487	248.04	222.39	35.3	72.7	96.6	1902	1151	16088	95.6	99.1	71.9	1345	1466	482	1.15	146.33	568.39	47.55	54.86	3.5	51.38	2.04
39	44	1.53	63.4	28.18	4	13	1	2	0	2	82.4	212.7	72.9	118.5	21.3	106.7	35.7	4.1	5.8				92.4	98.5	833	1480	393	167.73	180.71	85.6	72.2	97.9	3330	838	17923	95.4	95	67.7	1037	806	446	1.85	327.93	803.44	56.67	0.5	3.5	40.81	1.09
40	52	1.58	82.3	32.14	9	11	1	2	8	17	98.1	147.7	64.9	55.4	27.4	137.4	56.5	4	2.9	1.04	2.17		92.1	83.8	948	1262	455	118.06	153.44	56.9	72.9	97.5	2246	1197	30667	95	97.2	96.1	1664	1444	823	1.38	332.61	1268.56	68.16	31.18	3.5	19.46	1.78
41	52	1.57	63	25.56	10	14	9	2	7	17	101.6	217.8	63.3	118.5	36	180.1	51	4	2.4				54	81.5	418	812	330	203.29	242.54	56.1	73.6	96.8	3292	1791	25107	95.6	98	82.7	1129	1132	490	2.17	318.46	511.48	67.05	71.71	3.5	50.19	2.94
42	48	1.56	72	29.59	1	11	5	2	2	11	82.2	175.8	64.6	93.6	17.6	88	64.7		3.3			0.4	69.7	99.7	466	466	460	168.6	136.34	72.4	71.5	99	2494	1200	24482	85.9	97.1	78.2	753	746	425	3.8	107.75	649.24	68.57	68.57	3.5	7.31	2.09
43	63	1.44	51	24.59	4	13	2	2	9	5	105.4	249.5	58.4	147.7	43.4	217.1	16.9	4	3.5			0.35	84.1	98.1	443	1784	750	100.93	98	52.4	85.3	98.3	2908	1295	23201	99.3	97.6	95.5	1247	1041	1887	2.79	257.16	540.6	38.32	33.11	3.5	1	2.61
44	56	1.53	68.5	29.26	7	16	10	2	10	13	72.5	200.4	64.2	93	43.2	216.2	46.5	4					74.5	94.4	1584	2478	1779	1045.58	3166.71	63.8	70.4	96.9	1950	1028	22217	94.7	97.4	90.4	1636	1297	1139	1.33	311.25	681.49	46.45	65.13	3.5	1	4.46
45	47	1.61	78.6	30.32	1	15	8	2	2	2	76.1	142	46.2	64.2	31.6	158.2	48.2	4				0.625	91.4	99.4	1738	4996	1154	1417.26	812.3	68.8	72.6	96.8	2703	1168	19137	80.6	72.6	81.7	920	759	754	1.19	291.46	414.56	73.36	46.7	3.5	16.45	8.19
46	54	1.61	68.8	26.54	3.5	12	3	2	5	9	82	188.8	51.3	87	50.5	252.8	82.9	4	4.5			0.6	87.3	99.2	863	2605	2010			61.6	69.7	95.1	1714	1400	16207	61.7	86.4	69.5	1644	1003	711	1.32	272.74	672.09	58.63	76.6	3.5	1	2.32
47	52	1.56	68.2	28.02	7	15	5	3	16	11	92.7	184.9	52.7	92.9	39.3	196.7	88.5	4					71	96	2208	3399	798	1800	1560	38.9	86.7	72.5	774	1942	2376	97	95.1	97	1764	872	6169	4.74	241.41	871.85	57.11	205.35	3.5	29.17	0.78
48	54	1.57	62	25.15	4	16	3	3	12	16	91.4	205.7	56	108.9	40.8	204	106.1	4	0.37	1.3	2.6	0.425	99	100	943	4866	571	222.03	151.54	76.7	63	91.2	3499	880	8413	99.3	99.6	99.8	3853	4471	1899	1.03	399.53	1049.92	31.84	0.5	3.5	1	0.39
49	54	1.56	59.5	24.45	4	12	3	3	7	10	96.9	183.1	57.6	101.1	24.4	122	133.8	4	0.37	3.3	2.5		91	96.8	620	2031	0	83.26	48.48	69.1	58.2	90.7	2562	532	11623	97.3	97.3	73.4	4120	1258	527	1.77	224.81	701.33	49.68	82.9	3.5	29.7	3.87
50	54	1.49	69.3	31.21	2.5	11	4	3	3	11	91.3	223.5	60.4	131.1	32	160.4	116.2	4	0.37			0.325	87.6	99.8	838	2563	309	97.02	93.62	62	82.5	89.4	2589	1326	13317	98.7	97.3	94.7	2988	999	814	1.07	273.48	490.95	74.67	83.24	3.5	50.61	0.74
51	51	1.63	56.6	21.3	5	15	2	3	5	12	81.2	220.4	73.9	124.9	21.6	108.3	76.7	4	0.37	3.2	7.9	0.325	99.5	99.9	3026	4271	519	246.69	206.27	77.5	83.2	91.8	3738	1772	6198	98.6	98.2	100	1526	1650	1155	1.5	177.76	774.45	40.76	81.08	3.5	46.47	1.55
52	53	1.64	80	29.74	5	13	2	3	9	11	102.1	265.6	63.3	165.5	36.8	184.4	73.4	4				0.35	72	98	1025	1757	456	189.93	212.33	73.7	60.3	94	1848	899	11658	86.2	98.7	80.4	1659	1500	415	4.36	200	421.07	46.31	91.98	3.5	57.99	0.17
53	56	1.48	67.9	31	3	13	5	3	8	16	96	196.5	58.5	98.3	39.7	198.9	200	4	0.37	0.91	2.77	0.3	62	98.6	404	2217	673	168	167.01	67.2	64.5	92.8	2522	961	9993	97.3	97.4	64.4	1345	957	346	1.13	373.13	865.11	79.8	103.53	3.5	52.09	0.85
54	51	1.64	67.6	25.13	4	12	8	3	6	8	110.5	191	61.1	105.3	24.5	123.1	96.5	4	0.37				87.7	92.5	509	1159	433	79.13	99.84	66.7	73.6	95.9	3446	1099	12132	95.3	99.2	49.8	1622	1391	385	1.62	424.23	438.32	60.49	63.87	3.5	34.01	0.43
55	53	1.61	84.6	32.64	3	11	1	3	2	3	99.2	221.5	63.6	139.4	18.5	92.5	93.5	4	0.37	3.1	3.8		71.2	95.9	476	1262	442	90.73	116.37	57.1	67.6	98.7	3053	945	23999	96.4	35.7	42.2	1298	377	400	2.14	338.9	722.76	32.85	61.27	3.5	55.07	0.8
56	57	1.54	78.9	33.27	5	11	7	3	7	14	94.5	192.9	67.8	94.7	30.4	152.4	56.8	4	1.8	0.91	2.92	0.375	78.4	99.7	532	3062	379	127.78	142.84	65.7	37.3	98.5	3617	938	17983	86.4	84.9	73.9	850	469	317	4.06	345.61	1093.04	64.91	154.15	3.5	45.33	4.93
57	60	1.48	55.3	25.25	4	12	5	3	11	16	87.7	224.1	61.4	139.5	23.2	116	98.7	4	4.7			0.35	73.8	98.6	485	2284	486	247.65	259.27	68.7	90.3	93.1	2759	1917	13033	93.5	97.9	60.5	1175	1334	403	2.02	187.03	666.23	66.79	53.45	3.5	19.5	0.04
58	53	1.52	47	20.34	4	13	6	3	5	4	82.9	156.5	55.6	74.5	26.4	132	114.7	4	0.37			0.325	85.5	100	594	4326	476	86.28	95.64	52.2	90.3	98	2676	1386	29036	96.1	95.3	84.8	1743	1201	485	3.42	295.16	993.2	79.12	102.36	3.5	1	2.53
59	49	1.65	78.4	28.8	2	12	4	3	6	12	93.3	151.8	45.3	71.4	35.1	175.8	80.6	4	7.7	1	1.89	0.525	62.9	97.9	623	1947	1195	182.56	240.97	68.8	60	94.3	3130	1235	18225	93	70	29.2	2085	796	715	0.99	285.56	1247.83	74.21	34.98	3.5	1	8.72
60	51	1.5	64.8	28.8	17	12	3	3	17	17	96	198	54.2	93.5	50.3	251.6	135.4	4				0.5	65.9	89.8	1450	1532	1643	1385.99	1599.49	30.8	36	93.6	1525	1460	18490	95.3	97.9	95.6	2432	2015	1610	1.09	252.43	660.15	45.06	24.32	3.5	1	1.42
[truncated: 6 more columns]
